# Supplementary material for: Association of the Genetic Variation in the Long Non-Coding RNA FENDRR with the Risk of Developing Hypertrophic Cardiomyopathy
Source: Life (Basel). 2022 May 30;12(6):818. doi: 10.3390/life12060818 (PMC9225451; doi:10.3390/life12060818)
Supplement: Supplementary file 1 [file life-12-00818-s001.zip]

Archive with 1 entries (1 files):
- life-1690311-supplementary.pdf
